# Supplementary material for: How Dairy Cows Are Culled from Freestall-Housed Dairy Herds in Wisconsin
Source: Animals (Basel). 2026 Jan 13;16(2):238. doi: 10.3390/ani16020238 (PMC12837832; doi:10.3390/ani16020238)
Supplement: Supplementary file 1 [file animals-16-00238-s001.zip]

Archive with 1 entries (1 files):
- animals-4002239-supplementary.pdf
